# Supplementary material for: Trajectories of Dietary Patterns and Their Associations with Overweight/Obesity among Chinese Adults: China Health and Nutrition Survey 1991–2018
Source: Nutrients. 2021 Aug 18;13(8):2835. doi: 10.3390/nu13082835 (PMC8401187; doi:10.3390/nu13082835)
Supplement: Supplementary file 1 [file nutrients-13-02835-s001.zip]

Archive with 1 entries (1 files):
- nutrients-1287397-SI.pdf
